# Supplementary material for: Hepatitis Delta Virus Reporting Requirements in the United States and Territories: A Systematic Review
Source: Open Forum Infect Dis. 2024 Feb 8;11(4):ofae076. doi: 10.1093/ofid/ofae076 (PMC11000145; doi:10.1093/ofid/ofae076)
Supplement: ofae076_Supplementary_Data [file ofae076_supplementary_data.zip]

Archive with 2 entries (2 files):
- Supplemental_Table_1.pdf
- Supplemental_Table_2.pdf
